# Supplementary material for: Noncoding RNA Ginir functions as an oncogene by associating with centrosomal proteins
Source: PLoS Biol. 2018 Oct 8;16(10):e2004204. doi: 10.1371/journal.pbio.2004204 (PMC6193740; doi:10.1371/journal.pbio.2004204)
Supplement: S1 Table — The raw reads (approximately 100 bases) obtained in the RNA-seq data of NIH/3T3 cells align with the region between 61971212–61993884 of X chromosome of mouse corresponding to the Ginir sequence. Ginir, Genomic Instability Inducing RNA; RNA-seq, RNA sequencing. (XLSX) [file pbio.2004204.s013.xlsx]

## Sheet: Sheet1
	S1 Table
	Sr	Raw reads (~100 bases) obtained from the region ChrX: 61971212-61993884 of X chromosome
	1	ATAGGGTTGCAGATCCCTTTAGCTCCTTGGCTACTTTCTCTAGCTCCTCCATTGGGAGCCCTGTGATCCATCCATTAGCTGACTGTGAGCAT
	2	TTAGCTCCTTGGCTACTTTCTCTAGCTCCTCCATTGGGAGCCCTGTGATCCATCCATTAGCTGACTGTGAGCATCCACTTCTGTGTTTGCTA
	3	AGTTCTCCCATCACAGCAAGTTTGGATATCCTAACACACCTGAAAAGCAAGATTCTGACCTAAAATCCCACAAGAAAGTCTCAGATGTCAGG
	4	CACACCTGAAAAGCAAGATTCTGACCTAAAATCCCACAAGAAAGTCTCAGATGTCAGGGATGTGAGAGGTTCCCTGGACCCAATGGGGATGA
	5	AGATTCTGACCTAAAATCCCACAAGAAAGTCTCAGATGTCAGGGATGTGAGAGGTTCCCTGGACCCAATGGGGATGAGATTAGAGGAAATA
	6	CTAAAATCCCACAAGAAAGTCTCAGATGTCAGGGATGTGAGAGGTTCCCTGGACCCAATGGGGATGAGATTAGAGGAAATACCCAACAGATA
	7	ACCCACCCATCTCAAAAATTTTAAGCCAGAATTGTTCCTGTATAAAGGAAGTATGGGGATGGAAAAAAGAAAAAGAAAAAGAACAGAGACTG
	8	TTCCTGTATAAAGGAAGTATGGGGATGGAAAAAAGAAAAAGAAAAAGAACAGAGACTGAAGGAAAGGCCACCCAGAGACTGCCCTACCTAGG
	9	GAAAAAGAAAAAGAACAGAGACTGAAGGAAAGGCCACCCAGAGACTGCCCTACCTAGGGATACATCCCATCTGCAGACACCAAACCCTGTCA
	10	GCATGGCTGTCCTCTGAGAGGTTCTTCCAGCACCTAAGACAGATGCAGGTGCTCAAAGCCAACCATTGGACTGGGCATCACCACCCAAATGG
	11	GCATGGCTGTCCTCTGAGAGGTTCTTCCAGCACCTAAGACAGATGCAGGTGCTCAAAGCCAACCATTGGACTGGGCATCACCACCCAAATGG
	12	GTGCTCAAAGCCAACCATTGGACTGGGCATCACCACCCAAATGGAAGAGTTAGGAGAATGGCTGCAGGAGCTGAAGGGGTTTACAACCCCAT
	13	GTGCTCAAAGCCAACCATTGGACTGGGCATCACCACCCAAATGGAAGAGTTAGGAGAATGGCTGCAGGAGCTGAAGGGGTTTACAACCCCAT
	S1 Table. Raw reads in the RNA-seq data of NIH/3T3 cell-line. The raw reads (~100 bases) obtained in the RNA-seq data of NIH/3T3 cells align with the region between 61971212-61993884 of X chromosome of mouse corresponding to the Ginir sequence.
