# Supplementary material for: Noncoding RNA Ginir functions as an oncogene by associating with centrosomal proteins
Source: PLoS Biol. 2018 Oct 8;16(10):e2004204. doi: 10.1371/journal.pbio.2004204 (PMC6193740; doi:10.1371/journal.pbio.2004204)
Supplement: S2 Table — Proteins identified by mass spectrometry from biotinylated-Ginir RNA pull-down assays. Ginir, Genomic Instability Inducing RNA. (XLSX) [file pbio.2004204.s014.xlsx]

## Sheet: Sheet1
	S2 Table
	Protein name	Symbol
	Centrosomal protein (112 kDa isoform)	Cep112
	Rho-related BTB domain-containing protein 1	Rhobtb1
	Kinesin-like protein KIF20B	Kif20b
	Neurogenic differentiation factor 6	Neurod6
	Desmoplakin	Dsp
	Amphoterin-induced protein 2	Amigo2
	Nebulin-related-anchoring protein	Nrap
	T-complex protein 1 subunit theta	Cct8
	Protein QN1 homolog	Kiaa1009
	UPF0602 protein C4orf47 homolog	CD047
	Serpin H1	Serpinh1
	Desert hedgehog protein	Dhh
	Kinesin-like protein KIF9	Kif9
	Xin actin-binding repeat-containing protein 2	Xirp2
	Ras and Rab interactor 2	Rin2
	S2 Table. Interacting protein partners of Ginir: Proteins identified by Mass spectrometry from biotinylated-Ginir RNA pull down assays.
