# Supplementary material for: Noncoding RNA Ginir functions as an oncogene by associating with centrosomal proteins
Source: PLoS Biol. 2018 Oct 8;16(10):e2004204. doi: 10.1371/journal.pbio.2004204 (PMC6193740; doi:10.1371/journal.pbio.2004204)
Supplement: S3 Table — Sequences of primers used in RACE, RT-PCR, and qRT-PCR assays. qRT-PCR, quantitative RT-PCR; RACE, rapid amplification of cDNA ends; RT-PCR, reverse transcription polymerase chain reaction. (XLSX) [file pbio.2004204.s015.xlsx]

## Sheet: Sheet1
	S3 Table
	Gene	Forward (5’-3’)	Reverse (3’-5’)
	Ginir (G1)	GGATATCCTAACACACCTGAAAAGC	GTTGTAAACCCCTTCAGCTCCTGC
	Ginir (G2)	TGTGAGAGGTTCCCTGGACCCA	CCTGCAGCCATTCTCCTAAC
	Ginir (G3)	ACCCAGAGACTGCCCTACCT	CCTGCAGCCATTCTCCTAAC
	Ginir (G4)	CTGCATCTGTCTTAGGTGCTGG	GATGTCAGGGATGTGAGAGGTTC
	Ginir (G5)	CTCAAAGCCAACCATTGGAC	CCTGCAGCCATTCTCCTAAC
	Ginir (G6)	ATGGCATCATCAGAACCCAGTT	CTACCTGGCAGCTCTGGGGGGTT
	Gapdh	TGCACCACCAACTGCTTAG	GGATGCAGGGATGATGTTC
	18S rRNA	ATGGTAGTCGCCGTGCCTAC	CCGGAATCGAACCCTGATT
	U6 snRNA	CCCAGAGATGCAAAGAGGCA	TTTGCCCTGGTAGGAGCTTG
	Cep112	GCCGAAGTGCAGAAGATTTTAGA	TCAAGCTTTCGTATGGTCTCC
	Hotair	AGAGGTCCCCAACATCGGTA	CGGCACACTGTGAGCTATGA
	T7 primer	GTAATACGACTCACTATAGG
	AP1	CCATCCTAATACGACTCACTATAGGGC
	AP2	ACTCACTATAGGGCTCGAGCGGC
	Table S3. Sequences of primers used in RACE, RT-PCR and qRT-PCR assays.
