# Supplementary material for: Noncoding RNA Ginir functions as an oncogene by associating with centrosomal proteins
Source: PLoS Biol. 2018 Oct 8;16(10):e2004204. doi: 10.1371/journal.pbio.2004204 (PMC6193740; doi:10.1371/journal.pbio.2004204)
Supplement: S1 Data — (XLSX) [file pbio.2004204.s016.xlsx]

## Sheet: Figure 3B
		NIH/3T3-EV			NIH/3T3-Ginir(A)			NIH/3T3-Ginir(B)			NIH/3T3-Ginir(C)			NIH/3T3-Giniras
		Absorbance			Absorbance			Absorbance			Absorbance			Absorbance
	No. of days	Experiment 1	Experiment 2	Experiment 3	Experiment 1	Experiment 2	Experiment 3	Experiment 1	Experiment 2	Experiment 3	Experiment 1	Experiment 2	Experiment 3	Experiment 1	Experiment 2	Experiment 3
	1	0.146	0.172	0.11	0.218	0.232	0.17	0.193	0.235	0.291	0.196	0.189	0.175	0.239	0.237	0.27
	2	0.265	0.263	0.098	0.432	0.35	0.159	0.25	1.003	0.895	0.436	0.281	0.204	0.478	0.504	0.532
	3	0.664	0.607	0.122	0.573	0.441	0.182	1.404	1.817	1.585	0.626	0.442	0.281	0.639	0.776	0.679
	4	1.278	1.349	0.519	0.816	1.024	0.585	2.249	2.372	1.669	1.115	0.767	0.555	0.932	0.974	1.123
	5	1.207	1.108	0.877	1.983	2.223	1.241	2.23	2.853	2.3	1.626	1.372	1.063	1.068	1.092	0.776
	6	1.848	1.837	1.902	3.834	3.534	2.715	3.674	3.776	3.556	2.727	2.546	2.839	1.741	1.761	1.775

## Sheet: Figure 3C
		NIH/3T3-EV		NIH/3T3-Ginir		NIH/3T3-Giniras		NIH/3T3-Ginir+Giniras
	No. of days	Absorbance		Absorbance		Absorbance		Absorbance
		Mean	SD	Mean	SD	Mean	SD	Mean	SD
	0	0.0408333	0.00495515	0.041	0.00306156	0.0416665	0.00388868	0.0421733	0.00305505
	1	0.0513333	0.0149807	0.0803333	0.00909479	0.0528333	0.010819	0.0556667	0.00904842
	2	0.130333	0.0515923	0.161167	0.0413351	0.139666	0.00980471	0.132333	0.0172204
	3	0.312167	0.0438102	0.379	0.0123187	0.346167	0.0282473	0.343	0.0463196
	4	0.516133	0.0076009	0.7673	0.0138414	0.554	0.0123637	0.55015	0.0103371
	5	0.737167	0.0204785	0.920833	0.0326782	0.8075	0.00521308	0.66	0.0348894
	6	0.84425	0.0571368	1.192	0.020945	0.89	0.0175456	0.72998	0.0638653
	7	0.5275	0.0676136	1.35217	0.104774	0.522333	0.0536063	0.6765	0.061741

## Sheet: Figure 3E
		NIH/3T3-EV			NIH/3T3-Ginir (A)			NIH/3T3-Giniras
		Mean Tumor Volume (mm3)			Mean Tumor Volume (mm3)			Mean Tumor Volume (mm3)
	No. of Days elapsed	Experiment 1	Experiment 2	Experiment 3	Experiment 1	Experiment 2	Experiment 3	Experiment 1	Experiment 2	Experiment 3
	0	0	0	0	0	0	0	0	0	0
	15	0	0	0	10	12	15	0	0	0
	25	0	0	0	51.5	55	62	0	0	0
	35	0	0	0	110.08	120	128	0	0	0
	45	0	0	0	205.2	240	250	0	0	0
	55	0	0	0	375.6	400	420	3.4	3.8	4.3
	65	0	0	0	656.64	700	610	10	12	15
	75	0	0	0	750	770	820	17.2	22	23
	85	0	0	0	1305	1565	1678	31.25	36	40
	95	0	0	0	2203.2	2228	2559	58.8	45	56

## Sheet: Figure 3G
		NIH/3T3-EV			NIH/3T3-Ginir(B)			NIH/3T3-Ginir+Giniras
		Mean Tumor volume (mm3)			Mean Tumor volume (mm3)			Mean Tumor volume (mm3)
	No. of days elapsed	Experiment 1	Experiment 2	Experiment 3	Experiment 1	Experiment 2	Experiment 3	Experiment 1	Experiment 2	Experiment 3
	14	0	0	0	0	0	0	0	0	0
	15	0	0	0	256.935	226.731	342.414	0	0	0
	16	0	0	0	389.17	407.837	389.127	0	0	0
	17	0	0	0	475.102	548.758	612.75	0	0	0
	18	0	0	0	479.447	715.139	699.287	0	0	0
	19	0	0	0	527.468	1154.33	726.189	0	0	0
	20	0	0	0	601.911	1261.13	912.885	0	0	0
	21	0	0	0	974.169	1377.81	1241.14	0	0	0
	22	0	0	0	1229.71	1382.76	1228.22	0	0	0
	23	0	0	0	1769.56	1728.31	2309.41	0	0	0
	24	0	0	0	1628.97	1797.39	2344.02	13.5	4	0
	25	0	0	0	2213.02	2308.89	2348.07	23.328	33.8721	1.4365
	28	0	0	0	2389.74	2247.98	2146.72	73.016	78.2292	8.788
	30	0	0	0	2349.64	2683.32	2861.93	66.9778	71.246	26.714
