# Supplementary material for: Noncoding RNA Ginir functions as an oncogene by associating with centrosomal proteins
Source: PLoS Biol. 2018 Oct 8;16(10):e2004204. doi: 10.1371/journal.pbio.2004204 (PMC6193740; doi:10.1371/journal.pbio.2004204)
Supplement: S2 Data — (XLS) [file pbio.2004204.s017.xls]

## Sheet: Figure 4C
		NIHGinir- shControl			NIHGinir- shGinir1			NIHGinir- shGinir2
		Absorbance			Absorbance			Absorbance
	No. of days	Experiment 1	Experiment 2	Experiment 3	Experiment 1	Experiment 2	Experiment 3	Experiment 1	Experiment 2	Experiment 3
	0	0.113	0.116	0.123	0.119	0.12	0.12	0.114	0.131	0.119
	1	0.115	0.129	0.133	0.153	0.161	0.168	0.132	0.139	0.129
	2	0.424	0.436	0.42	0.359	0.319	0.314	0.308	0.307	0.308
	3	0.497	0.514	0.542	0.358	0.364	0.362	0.369	0.392	0.358
	4	1.113	1.173	1.294	0.709	0.675	0.713	0.789	0.795	0.782
	5	1.656	1.61	1.676	1.018	0.935	1.029	1.165	1.129	1.13
	6	1.987	1.932	2.011	1.222	1.222	1.235	1.298	1.355	1.356

## Sheet: Figure 4D
		NIHGinir-shControl	NIHGinir-shGinir2	NIHGinir-shGinir1
		Ki67 positive cells (%)	Ki67 positive cells (%)	Ki67 positive cells (%)
	Experiment 1	55.1	43.5	12
	Experiment 2	30.3	40.9	2.9
	Experiment 3	44.4	22.9	8
	Experiment 4	32.3	7.1	28.6

## Sheet: Figure 4F
		NIH/3T3-EV			NIHGinir-shControl			NIHGinir-shGinir1			NIHGinir-shGinir2
	Time in Hours	Percentage of wound gap			Percentage of wound gap			Percentage of wound gap			Percentage of wound gap
		Experiment 1	Experiment 2	Experiment 3	Experiment 1	Experiment 2	Experiment 3	Experiment 1	Experiment 2	Experiment 3	Experiment 1	Experiment 2	Experiment 3
	0 hr	100	100	100	100	100	100	100	100	100	100	100	100
	20 hr	29.3	35	33.6	16.9	17.2	15	35.2	32.7	40.8	45.2	43	47.8

## Sheet: Figure 4H
		NIHGinir-shControl			NIHGinir-shGinir1			NIHGinir-shGinir2
		Mean Tumor Volume (mm3)			Mean Tumor Volume (mm3)			Mean Tumor Volume (mm3)
	No. of days elapsed	Experiment 1	Experiment 2	Experiment 3	Experiment 1	Experiment 2	Experiment 3	Experiment 1	Experiment 2	Experiment 3
	0	0	0	0	0	0	0	0	0	0
	10	32.2	27	74	0.064	0.125	0.095	0.027	0	0.014
	15	857.4	592.7	1061.2	15.6	110.6	63.1	0.064	0	0.032
	20	2924.2	1771.6	2347.9	56.2	397.1	226.6	132.7	0.072	66.3
	25	3048.6	2197.2	2622.9	72.5	512	292.2	166.4	35.5	84.9
	30	3075.6	3400	3420	94.3	768	409.1	216.3	112.5	127.35
	35	3656.64	3700	3610	113.2	844.8	511.4	345.5	151.5	202.5
	40	3750	3770	3820	225.5	1004.6	654.5	395.4	202.6	256.7
