# Supplementary material for: Noncoding RNA Ginir functions as an oncogene by associating with centrosomal proteins
Source: PLoS Biol. 2018 Oct 8;16(10):e2004204. doi: 10.1371/journal.pbio.2004204 (PMC6193740; doi:10.1371/journal.pbio.2004204)
Supplement: S3 Data — (XLSX) [file pbio.2004204.s018.xlsx]

## Sheet: Figure 5B
		NIH-shControl			NIH-shGinir1			NIH-shGinir2
		Absorbance			Absorbance			Absorbance
	No. of days	Experiment 1	Experiment 2	Experiment 3	Experiment 1	Experiment 2	Experiment 3	Experiment 1	Experiment 2	Experiment 3
	0	0.212	0.198	0.223	0.179	0.17	0.165	0.198	0.183	0.187
	1	0.246	0.239	0.28	0.188	0.178	0.174	0.208	0.2	0.19
	2	0.48	0.478	0.459	0.326	0.34	0.351	0.439	0.407	0.361
	3	0.551	0.603	0.566	0.427	0.443	0.441	0.592	0.547	0.499
	4	0.74	0.744	0.784	0.716	0.716	0.708	0.741	0.727	0.737

## Sheet: Figure 5C
		NIH-shControl	NIH-shGinir1	NIH-shGinir2
		% Ki67 positive cells	% Ki67 positive cells	% Ki67 positive cells
	Experiment 1	84	42.4	66.7
	Experiment 2	67	46.3	46.2
	Experiment 3	75.5	44.4	56.5

## Sheet: Figure 5D
	Cell cycle phases	NIH-shControl		NIH-shGinir1		NIH-shGinir2
		Percentage of cells (%)		Percentage of cells (%)		Percentage of cells (%)
	G0/G1	64.4	75.5	73.1	79.5	73.7	73.9
	S	12.7	8.4	10	5.4	9	6.5
	G2/M	18.9	11.9	14.8	9.6	15.7	9.3

## Sheet: Figure 5G
		B16F10-shControl			B16F10-shGinir1			B16F10-shGinir2
		Absorbance			Absorbance			Absorbance
	No. of days	Experiment 1	Experiment 2	Experiment 3	Experiment 1	Experiment 2	Experiment 3	Experiment 1	Experiment 2	Experiment 3
	0	0.325	0.319	0.31	0.334	0.354	0.346	0.385	0.412	0.352
	1	0.609	0.608	0.587	0.478	0.471	0.494	0.441	0.446	0.445
	2	0.631	0.601	0.616	0.529	0.522	0.518	0.448	0.415	0.44
	3	0.749	0.715	0.668	0.561	0.538	0.579	0.565	0.488	0.532
	4	0.784	0.79	0.78	0.723	0.729	0.757	0.677	0.699	0.711

## Sheet: Figure 5H
		B16F10-shControl			B16F10-shGinir1			B16F10-shGinir2
		Experiment 1	Experiment 2	Experiment 3	Experiment 1	Experiment 2	Experiment 3	Experiment 1	Experiment 2	Experiment 3
	Percentage of Ki67 positive cells	77	63.7	96.7	23.5	45.1	80.8	14.7	38.6	57.1

## Sheet: Figure 5J
		B16F10-shControl			B16F10-shGinir1			B16F10-shGinir2
	Time in hours	Percentage of wound gap			Percentage of wound gap			Percentage of wound gap
		Experiment 1	Experiment 2	Experiment 3	Experiment 1	Experiment 2	Experiment 3	Experiment 1	Experiment 2	Experiment 3
	0 hr	100	100	100	100	100	100	100	100	100
	6 hr	11.5	12.9	16.8	52.1	53.5	61.2	70.4	72.4	63.6

## Sheet: Figure 5L
		B16F10-shControl			B16F10-shGinir1			B16F10-shGinir2
	No. of days	Mean Tumor Volume (mm3)			Mean Tumor Volume (mm3)			Mean Tumor Volume (mm3)
		Experiment 1			Experiment 2			Experiment 3
	2	0	0	0	0	0	0	0	0	0
	3	0.004	0.013	0.004	0	0	0	0	0	0
	4	0.06	0.06	0.064	0	0	0	0	0	0
	5	0.06	0.06	0.06	0	0	0	0	0	0
	6	0.4	0.1	0.06	0	0	0	0	0	0
	7	1.7	2.9	0.9	0	0	0	0	0	0
	8	6.6	6.9	14.3	0	0	0	0	0	0
	9	5.7	1.9	19	0	0	0	0.0135	0.004	0
	10	11	2.1	19	0	0	0	0.2	0.2	0
	11	11	2.1	19	0	0.05	0	0.5	0.4	0
	12	399.4	182.8	473.8	234.8	75.6	137.3	230.4	90	95
	13	1687.5	1687.5	2048	450	210.9	191.8	318	171.5	296.2
	14	2295	1822.5	1920	562.3	240	256	364.5	525	583.2
	15	3822.4	2028.6	3165.8	1532	245	578.8	665.5	487.7	864
