# Supplementary material for: Noncoding RNA Ginir functions as an oncogene by associating with centrosomal proteins
Source: PLoS Biol. 2018 Oct 8;16(10):e2004204. doi: 10.1371/journal.pbio.2004204 (PMC6193740; doi:10.1371/journal.pbio.2004204)
Supplement: S4 Data — (XLS) [file pbio.2004204.s019.xls]

## Sheet: Fig 7C
		NIH/3T3-EV										NIH/3T3-Ginir
		Experiment 1		Experiment 2		Experiment 3		Experiment 4		Experiment 5		Experiment 1		Experiment 2		Experiment 3		Experiment 4		Experiment 5
	No. of focii	Count	%	Count	%	Count	%	Count	%	Count	%	Count	%	Count	%	Count	%	Count	%	Count	%
	0	8	7.14286	28	32.9412	6	6.66667	6	6.52174	4	4.12371	9	12.1	17	8.54271	6	13.6364	1	1.44928	0	0
	1	33	29.4643	94	110.588	58	64.4444	63	68.4783	39	40.2062	32	30.8	34	17.0854	28	63.6364	18	26.087	13	18.0556
	2	25	22.3214	28	32.9412	11	12.2222	13	14.1304	34	35.0515	22	20.7	42	21.1055	16	36.3636	10	14.4928	14	19.4444
	3	17	15.1786	12	14.1176	8	8.88889	8	8.69565	17	17.5258	13	12.8	17	8.54271	6	13.6364	5	7.24638	13	18.0556
	4	9	8.03571	4	4.70588	3	3.33333	1	1.08696	3	3.09278	9	9.5	38	19.0955	6	13.6364	9	13.0435	9	12.5
	5 to 8	20	17.8571	4	4.70588	4	4.44444	1	1.08696	0	0	9	8.04	1	0.502513	24	54.5455	13	18.8406	14	19.4444
	9 to 12	0	0	0	0	0	0	0	0	0	0	6	5.8	27	13.5678	2	4.54545	7	10.1449	6	8.33333
	13 to 16	0	0	0	0	0	0	0	0	0	0	1	0.8	16	8.0402	0	0	3	4.34783	3	4.16667
	17 to 20	0	0	0	0	0	0	0	0	0	0	0	0	6	3.01508	0	0	1	1.44928	0	0
	21 to 25	0	0	0	0	0	0	0	0	0	0	0	0	1	0.502513	0	0	1	1.44928	0	0
	>25	0	0	0	0	0	0	0	0	0	0	0	0	0	0	0	0	1	1.44928	0	0
	Total cells	112		170		90		92		97		100		199		88		69		72

## Sheet: Fig 7F
		NIHGinir-shControl										NIHGinir-shGinir1										NIHGinir-shGinir2
		Experiment 1		Experiment 2		Experiment 3		Experiment 4		Experiment 5		Experiment 1		Experiment 2		Experiment 3		Experiment 4		Experiment 5		Experiment 1		Experiment 2		Experiment 3		Experiment 4		Experiment 5
	No. of focii	Count	%	Count	%	Count	%	Count	%	Count	%	Count	%	Count	%	Count	%	Count	%	Count	%	Count	%	Count	%	Count	%	Count	%	Count	%
	0	1	0.961538	1	0.8	0	0	0	0	1	0.662252	16	30.1887	16	31.3725	16	40	18	24.3243	19	30.1587	0	0		0	0	0	0	0	0	0
	1	15	14.4231	25	20	17	12.2302	59	69.4118	39	25.8278	44	83.0189	68	133.333	46	115	74	100	64	101.587	50	49.0196	41	41.8367	46	57.5	62	73.8095	86	74.1379
	2	29	27.8846	18	14.4	12	8.63309	11	12.9412	15	9.93377	24	45.283	14	27.451	14	35	32	43.2432	26	41.2698	27	26.4706	31	31.6327	16	20	15	17.8571	18	15.5172
	3	16	15.3846	19	15.2	15	10.7914	5	5.88235	22	14.5695	4	7.54717	2	3.92157	2	5	8	10.8108	10	15.873	10	9.80392	7	7.14286	4	5	4	4.7619	2	1.72414
	4	8	7.69231	11	8.8	23	16.5468	3	3.52941	8	5.29801	8	15.0943	0	0	2	5	4	5.40541	6	9.52381	4	3.92157	11	11.2245	8	10	3	3.57143	4	3.44828
	5 to 8	18	17.3077	29	23.2	41	29.4964	3	3.52941	32	21.1921	2	3.77358	2	3.92157	0	0	8	10.8108	0	0	9	8.82353	3	3.06122	4	5	0	0	6	5.17241
	9 to 12	3	2.88462	7	5.6	15	10.7914	2	2.35294	13	8.60927	0	0	0	0	0	0	0	0	2	3.1746	1	0.980392	5	5.10204	2	2.5	0	0	0	0
	13 to 16	3	2.88462	3	2.4	5	3.59712	0	0	6	3.97351	2	3.77358	0	0	0	0	0	0	0	0	0	0	0	0	0	0	0	0	0	0
	17 to 20	1	0.961538	0	0	4	2.8777	1	1.17647	0	0	2	3.77358	0	0	0	0	0	0	0	0	0	0	0	0	0	0	0	0	0	0
	21 to 25	2	1.92308	2	1.6	3	2.15827	0	0	0	0	0	0	0	0	0	0	0	0	0	0	0	0	0	0	0	0	0	0	0	0
	>25	8	7.69231	10	8	4	2.8777	1	1.17647	15	9.93377	2	3.77358	0	0	0	0	2	2.7027	0	0	1	0.980392	0	0	0	0	0	0	0	0
	Total cells	104		125		139		85		151		104		102		80		146		127		102		98		80		84		116
