# Supplementary material for: Noncoding RNA Ginir functions as an oncogene by associating with centrosomal proteins
Source: PLoS Biol. 2018 Oct 8;16(10):e2004204. doi: 10.1371/journal.pbio.2004204 (PMC6193740; doi:10.1371/journal.pbio.2004204)
Supplement: S5 Data — (XLS) [file pbio.2004204.s020.xls]

## Sheet: Fig 8B
		Field 1	Field 2	Field 3	Field 4	Field 5	Field 6	Field 7	Field 8	Field 9	Field 10	Sum	percentage of cells with >2 nuclei
	NIH/3T3-EV
	Total	28	30	31	11	47	23	9	25	115	80	399
	cells with >2 nuclei	1	1	0	0	0	0	0	0	0	0	2	0.501253
	NIH/3T3-Ginir
	Total	63	11	13	74	23	31	60	65	30	26	396
	cells with > 2 nuclei	5	3	2	13	5	2	9	11	2	2	54	13.6364
	NIH/3T3-Giniras
	Total	47	58	15	15	28	25					188
	cells with >2 nuclei	2	0	0	0	0	0					2	1.06383
	NIHGinir-shControl
	Total	20	16	20	22	22	12	15	14	26	37	358
	Cells with > 2 nuclei	1	2	2	4	2	2	2	4	5	5	51	14.2458
	NIHGinir-shGinir2
	Total	20	12	35	15	20	38	23	43	32	14	441
	Cells with >2 nuclei	0	5	2	0	0	1	0	1	0	0	14	3.1746

## Sheet: Fig 8J
		Percentage of cells with normal (1 or 2) centrosomes			Percentage of cells with extra (>2) centrosomes
		Experiment 1	Experiment 2	Experiment 3	Experiment 1	Experiment 2	Experiment 3
	NIH/3T3-EV	88.5	84.2	89.5	11.5	15.8	10.5
	NIH/3T3-Ginir	49.1	58.5	61.8	36.8	41.5	41.8
	NIHGinir-shControl	53.3	46	52.2	46.7	54	47.8
	NIHGinir-shGinir1	70	66.5	75.2	30	33.5	24.8
	NIHGinir-shGinir2	63.3	74.4	61.3	36.7	25.6	38.7
	Total cells counted	166	163	165	154	159	168
