# Supplementary material for: Noncoding RNA Ginir functions as an oncogene by associating with centrosomal proteins
Source: PLoS Biol. 2018 Oct 8;16(10):e2004204. doi: 10.1371/journal.pbio.2004204 (PMC6193740; doi:10.1371/journal.pbio.2004204)
Supplement: S6 Data — (XLS) [file pbio.2004204.s021.xls]

## Sheet: Fig 11E
	NIH/3T3-siControl										NIH/3T3-siCep112										NIH/3T3-siBrca1
	Experiment 1		Experiment 2		Experiment 3		Experiment 4		Experiment 5		Experiment 1		Experiment 2		Experiment 3		Experiment 4		Experiment 5		Experiment 1		Experiment 2		Experiment 3		Experiment 4		Experiment 5
No. of focii	count	%	count	%	count	%	count	%	count	%	count	%	count	%	count	%	count	%	count	%	count	%	count	%	count	%	count	%	count	%
0	0	0	6	6.81818	18	16.9811	13	14.6067	14	16.8675	9	12.3288	18	22.2222	15	18.9873	7	7.44681	13	11.7531	20	28.5714	6	7.14286	12	14.1176	12	19.6721	14	16.549
1	27	32.9268	27	30.6818	45	42.4528	32	35.9551	37	44.5783	28	38.3562	24	29.6296	23	29.1139	37	39.3617	36	46.2222	9	12.8571	17	20.2381	21	24.7059	14	22.9508	37	33.7647
2	14	17.0732	14	15.9091	13	12.2642	15	16.8539	10	12.0482	11	15.0685	10	12.3457	8	10.1266	16	17.0213	12	12.9383	7	10	12	14.2857	14	16.4706	8	13.1148	10	9.51634
3	10	12.1951	10	11.3636	8	7.54717	12	13.4831	6	7.22892	3	4.10959	4	4.93827	9	11.3924	5	5.31915	2	6.27161	12	17.1429	12	14.2857	7	8.23529	9	14.7541	6	5.98693
4	4	4.87805	4	4.54545	3	2.83019	1	1.1236	2	2.40964	4	5.47945	6	7.40741	3	3.79747	6	6.38298	1	2.51852	4	5.71429	8	9.52381	5	5.88235	5	8.19672	1	2.8366
5 to 8	14	17.0732	14	15.9091	16	15.0943	11	12.3596	10	12.0482	12	16.4384	11	13.5802	8	10.1266	9	9.57447	5	10.7407	7	10	17	20.2381	11	12.9412	12	19.6721	12	13.9608
9 to 12	12	14.6341	12	13.6364	2	1.88679	4	4.49438	4	4.81928	5	6.84932	3	3.7037	8	10.1266	2	2.12766	4	4.51852	9	12.8571	5	5.95238	8	9.41176	4	6.55738	16	10.8497
13 to 16	1	1.21951	1	1.13636	1	0.943396	1	1.1236	0	0	1	1.36986	3	3.7037	3	3.79747	10	10.6383	1	3.1358	1	1.42857	5	5.95238	5	5.88235	10	16.3934	6	4.86275
17 to 20	0	0	0	0	0	0	0	0	0	0	0	0	2	2.46914	1	1.26582	1	1.06383		1.23457	1	1.42857	1	1.19048	1	1.17647	2	3.27869		2.5098
21 to 25	0	0	0	0	0	0	0	0	0	0	0	0	0	0	1	1.26582	1	1.06383	0	0	0	0	0	0	1	1.17647	0	0	0	0
>25	0	0		0	0	0	0	0	0	0	0	0	0	0	0	0	0	0	1	1.33333			1	1.19048			0	0	0	0
Total cells	82		88		106		89		83		73		81		79		94		75		70		84		85		76		102

## Sheet: Fig 11G
		NIH/3T3-siControl						NIH/3T3-siCep112						NIH/3T3-siBrca1
		Experiment 1		Experiment 2		Experiment 3		Experiment 1		Experiment 2		Experiment 3		Experiment 1		Experiment 2		Experiment 3
	No. of focii	cell count	% of cells	cell count	% of cells	cell count	% of cells	cell count	% of cells	cell count	% of cells	cell count	% cells	cell count	% of cells	cell count	% of cells	cell count	% cells
	0	33	20	46	23.2323	33	22.449	32	19.1617	23	12.234	28	16.568	34	22.0779	40	17.9372	19	10.9827
	1	33	20	49	24.7475	45	30.6122	11	6.58683	10	5.31915	7	4.14201	7	4.54545	11	4.93274	12	6.93642
	2	13	7.87879	38	19.1919	31	21.0884	11	6.58683	6	3.19149	3	1.77515	13	8.44156	27	12.1076	26	15.0289
	3	2	1.21212	11	5.55556	5	3.40136	6	3.59281	4	2.12766	7	4.14201	10	6.49351	20	8.96861	9	5.20231
	4	11	6.66667	19	9.59596	12	8.16327	11	6.58683	11	5.85106	8	4.73373	3	1.94805	7	3.13901	4	2.31214
	5 to 8	22	13.3333	8	4.0404	17	11.5646	12	7.18563	16	8.51064	15	8.87574	7	4.54545	20	8.96861	16	9.24855
	9 to 12	18	10.9091	32	16.1616	18	12.2449	22	13.1737	23	12.234	23	13.6095	17	11.039	29	13.0045	24	13.8728
	13 to 16	22	13.3333	24	12.1212	0	0	8	4.79042	21	11.1702	15	8.87574	13	8.44156	13	5.8296	16	9.24855
	17 to 20	4	2.42424	0	0	0	0	10	5.98802	15	7.97872	15	8.87574	3	1.94805	6	2.69058	6	3.46821
	21 to 25	2	1.21212	0	0	2	1.36054	8	4.79042	9	4.78723	7	4.14201	10	6.49351	12	5.38117	8	4.62428
	>25	4	2.42424	0	0	0	0	36	21.5569	47	25	30	17.7515	37	24.026	49	21.9731	54	31.2139
	Total Cells	165		198		147		167		188		169		154		223		173

## Sheet: Fig 11J
					NIH/3T3-siControl			NIH/3T3-siCep112			NIH/3T3-siBrca1
					Percentage of cells			Percentage of cells			Percentage of cells
					Experiment 1	Experiment 2	Experiment 3	Experiment 1	Experiment 2	Experiment 3	Experiment 1	Experiment 2	Experiment 3
	Cells with one or two centrosomes				88.5	84.2	89.5	55.8	67.3	66.1	55.8	61.1	66.1
	Cells with more than two centrosomes				11.5	15.8	10.5	44.2	32.7	33.9	44.2	38.9	38.9
					Total number of cells counted per experiment were about 150 for each cell-type
