# Supplementary material for: Noncoding RNA Ginir functions as an oncogene by associating with centrosomal proteins
Source: PLoS Biol. 2018 Oct 8;16(10):e2004204. doi: 10.1371/journal.pbio.2004204 (PMC6193740; doi:10.1371/journal.pbio.2004204)
Supplement: S7 Data — (XLSX) [file pbio.2004204.s022.xlsx]

## Sheet: Figure S1E
		EGFPN1-NIH/3T3-Control cell line					EGFP-Ginir Cell-line					EGFP-ORF1 Cell line					EGFP-ORF2 Cell line					EGFP-ORF3 Cell line
		Tumor volume (mm3)					Tumor volume (mm3)					Tumor volume (mm3)					Tumor volume (mm3)					Tumor volume (mm3)
	No. of mice	#1	#2	#3	#4	#5	#1	#2	#3	#4	#5	#1	#2	#3	#4	#5	#1	#2	#3	#4	#5	#1	#2	#3	#4	#5
	Experiment 1	0	0	0	0	0	635.9	720	792			0	0	0	0	0	0	0	0	0	0	0	0	0	0	0
	Experiment 2	0	0	0	0	0	527.6	792	681			0	0	0	0	0	0	0	0	0	0	0	0	0	0	0
	Experiment 3	0	0	0	0	0	592	758.5	669			0	0	0	0	0	0	0	0	0	0	0	0	0	0	0
