# Supplementary material for: Noncoding RNA Ginir functions as an oncogene by associating with centrosomal proteins
Source: PLoS Biol. 2018 Oct 8;16(10):e2004204. doi: 10.1371/journal.pbio.2004204 (PMC6193740; doi:10.1371/journal.pbio.2004204)
Supplement: S8 Data — (XLSX) [file pbio.2004204.s023.xlsx]

## Sheet: Figure S3A
		Giniras (Fold Change)			Ginir (Fold Change)
		Experiment 1	Experiment 2	Experiment 3	Experiment 1	Experiment 2	Experiment 3
	NIH/3T3-EV	1.02	1.01	1.01	1	1.01	1.04
	NIH/3T3-Giniras	8.5	15.7	13.6	1.1	1.57	1.63
	NIH/3T3-Ginir	1	0.32	0.42	16.75	15.78	16.21

## Sheet: Figure S3C
		NIH/3T3-EV			NIH/3T3-Ginir			NIH/3T3-Giniras
		Experiment 1	Experiment 2	Experiment 3	Experiment 1	Experiment 2	Experiment 3	Experiment 1	Experiment 2	Experiment 3
	Ki67 positive cells (%)	38.2	37.5	36.1	69.7	77.4	74.3	52.2	43.5	43.5

## Sheet: FIgure S3E
		NIH3T3-EV			NIH3T3-Giniras			NIH3T3-Ginir
		Percentage of cells			Percentage of cells			Percentage of cells
		Experiment 1	Experiment 2	Experiment 3	Experiment 1	Experiment 2	Experiment 3	Experiment 1	Experiment 2	Experiment 3
	G0-G1	65.19	66.72	65.68	59.88	58.98	57.4	42.77	43.69	42.23
	S	6.6	6.34	7.15	9.38	9.47	10.13	4.51	4.79	5.52
	G2-M	9.55	9.67	10.04	10.57	10.83	9.98	18.67	18.76	19.22

## Sheet: Figure S3J
		0h			24h
		Percentage of Wound Gap			Percentage of Wound Gap
		Experiment 1	Experiment 2	Experiment 3	Experiment 1	Experiment 2	Experiment 3
	NIH/3T3-EV	100	100	100	44.1119	54.2487	62.4447
	NIH/3T3-Ginir	100	100	100	11.071	11.0867	15.8956
	NIH/3T3-Giniras	100	100	100	41.6232	37.7771	47.5365

## Sheet: Figure S3L
	Days elapsed	NIH/3T3-EV	NIH/3T3-Ginir	NIH/3T3-Giniras
		Incidence of Death
	10			1
	20		1
	30
	40
	50
	60		2
	70	0	1
	80	0	1	0
	90	0	0	0
	100	0		0
	110	0		0
	120	0		0
