# Supplementary material for: Noncoding RNA Ginir functions as an oncogene by associating with centrosomal proteins
Source: PLoS Biol. 2018 Oct 8;16(10):e2004204. doi: 10.1371/journal.pbio.2004204 (PMC6193740; doi:10.1371/journal.pbio.2004204)
Supplement: S9 Data — (XLSX) [file pbio.2004204.s024.xlsx]

## Sheet: FIgure S4A
	Sample name	Total Reads	No. of HQ reads	Aligned Read Count	Aligned %	unaligned Read Count	unaligned %
	NIH-EV	104436012	96084892	92089860	0.9585	3986032	0.0415
	Clone M3	116518572	104370788	51676212	0.8495	15707824	0.1505
	NIH-Ginir	76493842	70245046	40199430	0.7357	18568834	0.2643
	NIH-Giniras	48952636	43243002	88662964	0.9296	3043572	0.0703
