# Supplementary material for: Noncoding RNA Ginir functions as an oncogene by associating with centrosomal proteins
Source: PLoS Biol. 2018 Oct 8;16(10):e2004204. doi: 10.1371/journal.pbio.2004204 (PMC6193740; doi:10.1371/journal.pbio.2004204)
Supplement: S10 Data — Data are given in indicated separate sheets. (XLSX) [file pbio.2004204.s025.xlsx]

## Sheet: Figure S5C
		NIHGinir-shControl			NIHGinir-ShGinir1			NIHGinir-ShGinir2
		percentage of cells			percentage of cells			percentage of cells
	S + G2-M	46	33.4	39.7	27.8	17.8	22.8	23.7	6.5	9.7
